# Supplementary material for: Technical Variations in Lateral Extra-Articular Tenodesis for Anterior Cruciate Ligament Reconstruction: A Systematic Review
Source: J Clin Med. 2025 Sep 16;14(18):6510. doi: 10.3390/jcm14186510 (PMC12470645; doi:10.3390/jcm14186510)
Supplement: Supplementary file 1 [file jcm-14-06510-s001.zip]

Archive with 1 entries (1 files):
- jcm-3750925-supplementary.pdf
